# Supplementary material for: Assessment of peak oxygen uptake during handcycling: Test-retest reliability and comparison of a ramp-incremented and perceptually-regulated exercise test
Source: PLoS One. 2017 Jul 13;12(7):e0181008. doi: 10.1371/journal.pone.0181008 (PMC5509239; doi:10.1371/journal.pone.0181008)
Supplement: S1 File — (XLSX) [file pone.0181008.s001.xlsx]

## Sheet: Descriptives
Participant	Sex (M/F)	Body mass (kg)	Height (cm)
1	F	55.1	162
2	M	84.6	183
3	M	89.4	187
4	M	81.3	178
5	M	65.7	183
6	M	100	186
7	F	50.9	160
8	M	109.5	184
9	M	69.6	169
10	M	76.9	180
11	F	64.5	162
12	M	62.6	172
13	M	73.4	194
14	M	73.1	174
15	M	67.2	173
16	F	71.5	176
17	F	62.8	165
18	M	71.3	185
19	M	68.2	174
20	F	58.8	157

## Sheet: RAMP vs VER
	RAMP 1			VER 1			RAMP 2			VER 2
	Body mass (kg)	VO2peak (L/min)	VO2peak (ml/kg/min)	Body mass (kg)	VO2peak (L/min)	VO2peak (ml/kg/min)	Body mass (kg)	VO2peak (L/min)	VO2peak (ml/kg/min)	Body mass (kg)	VO2peak (L/min)	VO2peak (ml/kg/min)
1	55.1	0.956453	17.3585	55.1	0.81479	14.7875	55.6	1.10087	19.7998	55.6	0.976567	17.5641
2	50.9	1.02568	20.1508	50.9	1.07154	21.0519	50.3	0.93328	18.5543	50.3	1.09105	21.6909
3	109.5	2.4155	22.0594	109.5	2.37495	21.6891	107.9	2.55011	23.634	107.9	2.22936	20.6614
4	76.5	1.93815	25.3353	76.5	1.90089	24.8483	77.2	2.04794	26.5277	77.2	1.96921	25.5079
5	72	1.73019	24.0304	72	1.46948	20.4095	72.2	1.77208	24.544	72.2
6	67.2	1.75259	26.0802	67.2	1.78343	26.5391	67.4	1.90013	28.1919	67.4	1.87993	27.8922
7	71.5	1.81813	25.4284	71.5	1.88982	26.4311	70.9	1.85848	26.2126	70.9	1.79777	25.3564
8	63.1	1.20471	19.0921	63.1	1.48096	23.4701	63.1	0.993273	15.7413	63.1	1.24518	19.7334
9	71.3	1.85909	26.0741	71.3	1.83315	25.7103	72.1	1.53936	21.3504	72.1	1.61273	22.368
10	68.9	1.83758	26.6703	68.9	1.65671	24.0452	69.7	1.78651	25.6314	69.7	1.93201	27.719
11	57.7	0.959327	16.6261	57.7	1.07017	18.5471	58.7	0.80956	13.7915	58.7	0.913427	15.5609
*Participant number doesn't correspond with "descriptives" tab

## Sheet: RAMP vs PRETmax
	PRETmax											RAMP
Participant	VO2peak (L/min)	VO2peak(ml/kg/min)	HRpeak (beats/min)	Peak [BLa] (mmol/L)	POpeak (W)	VEpeak (L/min)	RERpeak	RPEp	RPEc	RPEo	Duration	VO2peak (L/min)	VO2peak(ml/kg/min)	HRpeak (beats/min)	Peak [BLa] (mmol/L)	POpeak (W)	VEpeak (L/min)	RERpeak	RPEp	RPEc	RPEo	Duration
1	1.45571	26.2763	176.05	6.17	50.073	55.27	1.23716	20	20	20	600	1.10087	19.7998	165.1	4.73	63.4167	34.5633	1.37737	19	18	18	255
2	3.0213	35.6285	191	9.24	170	140.1	1.32852	20	20	20	600	2.54893	30.1292	190.8	8.32	171.333	119.64	1.34885	20	18	19	500
3	2.25458	25.3323	181.433	10.05	170	98.8767	1.57675	20	17	20	600	2.46082	27.6497	183	10.49	176.5	118.89	1.48646	20	18	19	538
4	2.31297	28.4499	186.6	12.07	157.167	119.197	1.40467	20	16	20	600	2.29505	28.404	188.933	11.48	140.917	138.117	1.68864	20	15	18	477
5	1.24801	18.9956	153.233	5.68	92.8333	53.3167	1.45028	20	19	20	600	1.57091	23.7656	159.8	8.36	121.75	72.97	1.53599	20	20	20	420
6	2.09626	20.9626	161.733	10	114.583	155.257	1.63668	20	20	20	600	2.26737	22.6284	147.8	8.75	146.667	144.17	1.51905	20	19	19	446
7	1.25147	24.8308	181.3	9.17	53.6637	68.2133	1.43343	20	20	20	600	1.02568	20.1508	168.133	6.2	70.4167	54.5733	1.58324	20	19	19	275
8	2.28194	20.8777	174.333	8.04	186.083	110.36	1.49749	20	20	20	600	2.55011	23.634	177.533	8.51	173.917	118.377	1.47764	20	17	17	555
9	1.6679	23.9297	139.9	6.11	101.5	73.2167	1.26991	20	20	20	600	1.5679	22.7893	131.767	5.63	109.417	61.6333	1.32608	20	20	20	360
10	1.73901	22.6139	161.233	8.97	107.917	63.0433	1.27596	20	18	20	600	2.04794	26.5277	155.3	6.15	128.417	66.44	1.35535	20	20	20	420
11	1.44677	22.4305	149.4	8.31	71.7167	53.7133	1.30481	20	17	20	600	1.34674	20.8474	125.2	5.46	80.9167	42.5167	1.15756	19	15	18	310
12	1.58598	25.4981	177.533	9.22	118.333	71.9733	1.4324	20	20	20	600	1.68061	26.8468	170.6	6.54	118.667	66.7267	1.52342	19	19	19	390
13	2.39604	32.6882	152	8.3	115	126.357	1.35808	20	20	20	600	2.08505	28.4843	148.8	6.91	127.583	108.897	1.55162	20	18	19	420
14	2.3384	31.9891	185.1	13.48	150	151.003	1.44439	20	20	20	600	1.77208	24.544	181.4	8.39	159.167	143.64	1.39308	20	20	20	515
15	2.23877	33.4144	151.033	5.41	115	98.2867	1.20374	20	20	20	600	1.90013	28.1919	152.067	5.51	132.5	114.35	1.50698	20	15	18	420
16	2.00826	28.2853	169.967	7.36	101.167	87.8	1.33518	20	17	20	600	1.85848	26.2126	170.933	7.08	120.167	91.4267	1.39395	20	18	19	395
17	1.39594	22.2284	175.333	6.97	79.5833	71.0433	1.30904	20	18	20	600	1.20471	19.0921	163.667	6.63	89.25	52.09	1.53321	20	17	19	335
18	1.69311	23.5809	150.867	7.13	104	61.4633	1.28921	20	20	20	600	1.85909	26.0741	155.633	7.68	116.083	70.04	1.40571	20	20	20	380
19	2.36451	34.6703	172.433	12.97	80	139.15	1.50857	20	17	20	600	1.83758	26.6703	161.133	9.61	111.083	118.387	1.79018	17	17	17	386
20	1.2055	20.8204	171.9	6.75	54.7576	50.47	1.27614	20	17	20	600	0.80956	13.7915	168.7	4.72	78.75	44.24	1.62249	19	17	18	304

## Sheet: Reliability
	PRETmax 1							PRETmax 2							RAMP 1							RAMP 2
Participant	VO2peak (L/min)	VO2peak(ml/kg/min)	HRpeak (beats/min)	Peak [BLa] (mmol/L)	POpeak (W)	VEpeak (L/min)	RERpeak	VO2peak (L/min)	VO2peak(ml/kg/min)	HRpeak (beats/min)	Peak [BLa] (mmol/L)	POpeak (W)	VEpeak (L/min)	RERpeak	VO2peak (L/min)	VO2peak(ml/kg/min)	HRpeak (beats/min)	Peak [BLa] (mmol/L)	POpeak (W)	VEpeak (L/min)	RERpeak	VO2peak (L/min)	VO2peak(ml/kg/min)	HRpeak (beats/min)	Peak [BLa] (mmol/L)	POpeak (W)	VEpeak (L/min)	RERpeak
1	1.39192	25.1703	176.05	6.17	50.073	51.3467	1.23193	1.45571	26.2763	174.067	5.11	49.5529	55.27	1.23716	0.956453	17.3585	165.1	4.46	61.25	29.25	1.37737	1.10087	19.7998	161.017	4.73	63.4167	34.5633	1.18142
2	3.0213	35.6285	191	8.38	170	135.05	1.26128	2.83778	33.4644	188.867	9.24	170	140.1	1.32852	2.54893	30.1292	190.8	6.1	169	119.64	1.34885	2.25379	26.7037	188.967	8.32	171.333	93.37	1.3482
3	2.20029	24.6118	181.433	10.05	170	98.8767	1.57675	2.25458	25.3323	173.567	9	156.75	92.3833	1.30942	2.39427	26.5147	175.167	9.31	170.75	111.313	1.48646	2.46082	27.6497	183	10.49	176.5	118.89	1.46913
4	2.31297	28.4499	186.6	12.07	125.083	119.197	1.40467	2.1325	26.1336	180.133	10.49	157.167	102.637	1.39273	2.16915	26.5501	176.733	9.45	136.5	111.053	1.46057	2.29505	28.404	188.933	11.48	140.917	138.117	1.68864
5	1.24801	18.9956	153.233	4.34	92.8333	53.3167	1.45028	1.18615	17.81	144.633	5.68	89.45	43.3933	1.20278	1.42058	21.4913	159.8	7.35	121.75	65.9067	1.53599	1.57091	23.7656	152.467	8.36	117.167	72.97	1.5084
6	2.09626	20.9626	161.733	10	104.583	155.257	1.62383	1.89347	18.8405	148.133	8.11	114.583	152.32	1.63668	2.10837	20.8132	143.733	7.47	139.5	144.17	1.51905	2.26737	22.6284	147.8	8.75	146.667	134.36	1.47244
7	1.24088	24.5718	172	8.74	53.6637	68.2133	1.33083	1.25147	24.8308	181.3	9.17	52.705	63.7133	1.43343	1.02568	20.1508	168.133	5.41	70	51.87	1.41218	0.93328	18.5543	166.9	6.2	70.4167	54.5733	1.58324
8	2.28194	20.8777	174.333	8.04	175	110.36	1.49749	2.06952	18.9343	167.967	7.46	186.083	78.1633	1.31398	2.4155	22.0594	174.1	8.51	173.75	112.04	1.44701	2.55011	23.634	177.533	7.49	173.917	118.377	1.47764
9	1.38529	20.1058	130.3	5.66	93.0833	55.1233	1.26991	1.6679	23.9297	139.9	6.11	101.5	73.2167	1.25572	1.53922	22.1153	125.233	5.1	107	61.6333	1.29617	1.5679	22.7893	131.767	5.63	109.417	59.89	1.32608
10	1.73901	22.6139	161.233	8.97	107.917	63.0433	1.27596	1.56605	20.5249	159.333	7.05	96.5833	42.4133	1.1462	1.93815	25.3353	148.533	6.15	117.75	59.8633	1.24492	2.04794	26.5277	155.3	5.93	128.417	66.44	1.35535
11	1.44677	22.4305	149.067	6.03	71.7167	53.7133	1.30481	1.40241	21.8104	149.4	8.31	67.8167	51.59	1.25514	1.12287	17.4358	121.9	3.76	80.9167	36.54	1.13651	1.34674	20.8474	125.2	5.46	80.9167	42.5167	1.15756
12	1.58598	25.4981	177.533	9.22	96.9167	71.9733	1.4324	1.54452	24.7917	176.467	8.51	118.333	57.8533	1.32558	1.68061	26.8468	170.6	6.54	117	54.1867	1.48919	1.59121	25.4187	165.367	4.61	118.667	66.7267	1.52342
13	2.29345	31.5035	150.6	8.3	105	125.973	1.35808	2.39604	32.6882	152	7.79	115	126.357	1.31524	2.0435	27.8406	139.633	6.54	127.583	105.323	1.55162	2.08505	28.4843	148.8	6.91	127.5	108.897	1.46773
14	2.3384	31.9891	180.033	12.15	150	134.133	1.44439	2.31644	31.9069	185.1	13.48	143.417	151.003	1.41942	1.73019	24.0304	177.1	7.92	152.5	135.497	1.38385	1.77208	24.544	181.4	8.39	159.167	143.64	1.39308
15	2.1949	32.469	151.033	5.41	113.5	98.0567	1.20374	2.23877	33.4144	141.733	4.8	115	98.2867	1.17898	1.75259	26.0802	150.5	5.51	126.917	84.73	1.37328	1.90013	28.1919	152.067	5.14	132.5	114.35	1.50698
16	1.83736	25.842	169.967	7.36	101.167	87.8	1.33518	2.00826	28.2853	163.3	6.84	99.8333	87.0933	1.1416	1.81813	25.4284	170.933	6.23	117.75	82.06	1.29959	1.85848	26.2126	169.933	7.08	120.167	91.4267	1.39395
17	1.39594	22.2284	175.333	6.97	72.8333	71.0433	1.30588	1.37738	22.0028	172.333	6.97	79.5833	69.4833	1.30904	1.20471	19.0921	163.667	6.63	89.25	52.09	1.53321	0.993273	15.7413	151.633	5.31	81.9167	40.7467	1.40154
18	1.69311	23.5809	148.967	5.71	99.3333	61.4633	1.28921	1.60172	22.0016	150.867	7.13	104	58.6733	1.25078	1.85909	26.0741	150	7.68	116.083	70.04	1.29829	1.53936	21.3504	155.633	6.37	111.667	63.0567	1.40571
19	2.36451	34.6703	172.433	12.68	77.8322	139.15	1.36598	2.00948	29.1229	171.067	12.97	80	130.47	1.50857	1.83758	26.6703	160.7	9.03	110.75	93.39	1.44883	1.78651	25.6314	161.133	9.61	111.083	118.387	1.79018
20	1.09262	18.582	171.9	6.3	54.3973	48.03	1.22828	1.2055	20.8204	163.833	6.75	54.7576	50.47	1.27614	0.959327	16.6261	159.2	4.86	76.25	40.31	1.52403	0.80956	13.7915	168.7	4.72	78.75	44.24	1.62249
